# Supplementary material for: Thalamocortical control of cell-type specificity drives circuits for processing whisker-related information in mouse barrel cortex
Source: Nat Commun. 2023 Sep 28;14:6077. doi: 10.1038/s41467-023-41749-x (PMC10539368; doi:10.1038/s41467-023-41749-x)
Supplement: Supplementary file 6 — Supplementary Data 3 [file 41467_2023_41749_MOESM6_ESM.xlsx]

## Sheet: 1. List of ISH DNA constructs
Gene	Source	Identifier	Accession	Hyperlink
Acvr1b	FANTOM	F930007E08	AK157910	https://www.ncbi.nlm.nih.gov/nuccore/AK157910
Acvr2a	FANTOM	E130303E12	AK143186	https://www.ncbi.nlm.nih.gov/nuccore/AK143186
Arl4a	FANTOM	C130086N01	AK048606	https://www.ncbi.nlm.nih.gov/nuccore/AK048606
Arntl	FANTOM	I920188E18	AK147145	https://www.ncbi.nlm.nih.gov/nuccore/AK147145
Astn2	FANTOM	A530086L23	AK041160	https://www.ncbi.nlm.nih.gov/nuccore/AK041160
Barx2	FANTOM	2310006E12	AK009185	https://www.ncbi.nlm.nih.gov/nuccore/AK009185
Brinp1	FANTOM	B230117A03	AK045420	https://www.ncbi.nlm.nih.gov/nuccore/AK045420
Btbd3	FANTOM	D430043L03	AK052530	https://www.ncbi.nlm.nih.gov/nuccore/AK052530
Btg1	FANTOM	C730036B02	AK149547	https://www.ncbi.nlm.nih.gov/nuccore/AK149547
Cacna1i	FANTOM	M5C1084D17	AK147585	https://www.ncbi.nlm.nih.gov/nuccore/AK147585
Cadps2	FANTOM	A230044C21	AK038568	https://www.ncbi.nlm.nih.gov/nuccore/AK038568
Cd24a	FANTOM	5730469J20	AK133869	https://www.ncbi.nlm.nih.gov/nuccore/AK133869
Cdh8	Toyoda et al. 2010	N/A	N/A	N/A
Chl1	FANTOM	4930433L04	AK132840	https://www.ncbi.nlm.nih.gov/nuccore/AK132840
Cnih3	FANTOM	2900075G08	AK013789	https://www.ncbi.nlm.nih.gov/nuccore/AK013789
Crmp1	FANTOM	K530044N15	AK159049	https://www.ncbi.nlm.nih.gov/nuccore/AK159049
Dapk2	FANTOM	1110062I02	AK004350	https://www.ncbi.nlm.nih.gov/nuccore/AK004350
Dbp	Seth Blackshaw	N/A	AW490118	https://www.ncbi.nlm.nih.gov/nuccore/AW490118
Dpysl3	FANTOM	4930558M20	AK133040	https://www.ncbi.nlm.nih.gov/nuccore/AK133040
Dpysl5	Seth Blackshaw	N/A	AW489804	https://www.ncbi.nlm.nih.gov/nuccore/AW489804
Efnb3	FANTOM	C130048B01	AK048305	https://www.ncbi.nlm.nih.gov/nuccore/AK048305
Enc1	FANTOM	C330011O05	AK049187	https://www.ncbi.nlm.nih.gov/nuccore/AK049187
Etv1	FANTOM	G730026A11	AK144713	https://www.ncbi.nlm.nih.gov/nuccore/AK144713
Fos	IMAGE	3655903	BG099823	https://www.ncbi.nlm.nih.gov/nuccore/BG099823
Gap43	This manuscript	N/A	NM_008083.2	https://www.ncbi.nlm.nih.gov/nuccore/NM_008083.2
Gdf11	This manuscript	N/A	NM_010272.2	https://www.ncbi.nlm.nih.gov/nuccore/NM_010272.2
Gpm6a	FANTOM	E130106K16	AK053538	https://www.ncbi.nlm.nih.gov/nuccore/AK053538
Gpr158	FANTOM	C630030A14	AK083234	https://www.ncbi.nlm.nih.gov/nuccore/AK083234
Gpr88	This manuscript	N/A	NM_022427.3	https://www.ncbi.nlm.nih.gov/nuccore/NM_022427.3
Grm4	This manuscript	N/A	NM_001291045.2	https://www.ncbi.nlm.nih.gov/nuccore/NM_001291045.2
Hlf	FANTOM	E230015K02	AK054062	https://www.ncbi.nlm.nih.gov/nuccore/AK054062
Hrh3	FANTOM	B530005H20	AK140374	https://www.ncbi.nlm.nih.gov/nuccore/AK140374
Ier5	FANTOM	I920034J11	AK146609	https://www.ncbi.nlm.nih.gov/nuccore/AK146609
Inhbb	FANTOM	4022431B02	AK132352	https://www.ncbi.nlm.nih.gov/nuccore/AK132352
Kcp	FANTOM	F630025A12	AK154369	https://www.ncbi.nlm.nih.gov/nuccore/AK154369
Kitl	Suzuki-Hirano et al. 2010	N/A	NM_013598	https://www.ncbi.nlm.nih.gov/nuccore/NM_013598
Lin7a	FANTOM	5031438B01	AK030326	https://www.ncbi.nlm.nih.gov/nuccore/AK030326
Lypd1	FANTOM	C530008O16	AK082941	https://www.ncbi.nlm.nih.gov/nuccore/AK082941
Map1b	FANTOM	B130017F22	AK157749	https://www.ncbi.nlm.nih.gov/nuccore/AK157749
Met	FANTOM	G370067N04	AK148258	https://www.ncbi.nlm.nih.gov/nuccore/AK148258
Minar1	FANTOM	B230364M18	AK046286	https://www.ncbi.nlm.nih.gov/nuccore/AK046286
Ncald	FANTOM	I530003H22	AK167313	https://www.ncbi.nlm.nih.gov/nuccore/AK167313
Npas2	FANTOM	2010308N18	AK075824	https://www.ncbi.nlm.nih.gov/nuccore/AK075824
Nr1d1	FANTOM	I730089C19	AK146430	https://www.ncbi.nlm.nih.gov/nuccore/AK146430
Nrxn2	FANTOM	9630059J22	AK162611	https://www.ncbi.nlm.nih.gov/nuccore/AK162611
Nupr1	FANTOM	2310032H04	AK009572	https://www.ncbi.nlm.nih.gov/nuccore/AK009572
Pamr1	FANTOM	E430002G05	AK088017	https://www.ncbi.nlm.nih.gov/nuccore/AK088017
Pcdh19	FANTOM	B530002L05	AK046726	https://www.ncbi.nlm.nih.gov/nuccore/AK046726
Pde8b	FANTOM	A230060M20	AK138301	https://www.ncbi.nlm.nih.gov/nuccore/AK138301
Per3	FANTOM	B020031L04	AK139878	https://www.ncbi.nlm.nih.gov/nuccore/AK139878
Pkia	FANTOM	A830019K21	AK139347	https://www.ncbi.nlm.nih.gov/nuccore/AK139347
Plxnd1	FANTOM	6230425C21	AK018097	https://www.ncbi.nlm.nih.gov/nuccore/AK018097
Rac3	FANTOM	G430005H22	AK089930	https://www.ncbi.nlm.nih.gov/nuccore/AK089930
Rasd2	FANTOM	4930526B11	AK015898	https://www.ncbi.nlm.nih.gov/nuccore/AK015898
Rasl10a	FANTOM	A830080H15	AK044011	https://www.ncbi.nlm.nih.gov/nuccore/AK044011
Rgs4	FANTOM	5330428J18	AK030536	https://www.ncbi.nlm.nih.gov/nuccore/AK030536
Rorb	FANTOM	6330564A03	AK134790	https://www.ncbi.nlm.nih.gov/nuccore/AK134790
Satb2	FANTOM	9430092A10	AK035129	https://www.ncbi.nlm.nih.gov/nuccore/AK035129
Sema7a	FANTOM	F830008I15	AK156123	https://www.ncbi.nlm.nih.gov/nuccore/AK156123
Sez6l2	FANTOM	G630034P06	AK165738	https://www.ncbi.nlm.nih.gov/nuccore/AK165738
Smad7	This manuscript	N/A	NM_001042660.1	https://www.ncbi.nlm.nih.gov/nuccore/NM_001042660.1
Sorl1	FANTOM	F630005G05	AK169953	https://www.ncbi.nlm.nih.gov/nuccore/AK169953
Spock1	FANTOM	A230091C07	AK039058	https://www.ncbi.nlm.nih.gov/nuccore/AK039058
Susd5	FANTOM	3930402D03	AK132299	https://www.ncbi.nlm.nih.gov/nuccore/AK132299
Syn2	FANTOM	4831410C22	AK029181	https://www.ncbi.nlm.nih.gov/nuccore/AK029181
Tbr1	IMAGE	303483	W09676	https://www.ncbi.nlm.nih.gov/nuccore/W09676
Tenm1	FANTOM	A130060L24	AK037897	https://www.ncbi.nlm.nih.gov/nuccore/AK037897
Tgfb1	FANTOM	G430055L01	AK144163	https://www.ncbi.nlm.nih.gov/nuccore/AK144163
Tgfb2	FANTOM	D330045B08	AK052377	https://www.ncbi.nlm.nih.gov/nuccore/AK052377
Tgfb3	FANTOM	4732489J19	AK132519	https://www.ncbi.nlm.nih.gov/nuccore/AK132519
Tgfbr1	FANTOM	F630025J19	AK154381	https://www.ncbi.nlm.nih.gov/nuccore/AK154381
Tgfbr3	FANTOM	4932420A01	AK133234	https://www.ncbi.nlm.nih.gov/nuccore/AK133234
Tmem132e	FANTOM	6330407G06	AK134540	https://www.ncbi.nlm.nih.gov/nuccore/AK134540
Tmem229a	FANTOM	6332401O19	AK032121	https://www.ncbi.nlm.nih.gov/nuccore/AK032121
Tob2	FANTOM	E970024A05	AK143542	https://www.ncbi.nlm.nih.gov/nuccore/AK143542
Tppp3	FANTOM	2310024P08	AK160507	https://www.ncbi.nlm.nih.gov/nuccore/AK160507
Tubb2b	FANTOM	2410129E14	AK010786	https://www.ncbi.nlm.nih.gov/nuccore/AK010786
Tubb3	FANTOM	C530009K02	AK082942	https://www.ncbi.nlm.nih.gov/nuccore/AK082942
Usp2	FANTOM	A430076C01	AK138799	https://www.ncbi.nlm.nih.gov/nuccore/AK138799
Whrn	FANTOM	1110035G07	AK004110	https://www.ncbi.nlm.nih.gov/nuccore/AK004110
Wls	FANTOM	I420009F06	AK159207	https://www.ncbi.nlm.nih.gov/nuccore/AK159207
Zbed3	FANTOM	7420481I23	AK162256	https://www.ncbi.nlm.nih.gov/nuccore/AK162256
Zbtb20	FANTOM	C730007E04	AK149418	https://www.ncbi.nlm.nih.gov/nuccore/AK149418
Zwint	FANTOM	F630111L12	AK170637	https://www.ncbi.nlm.nih.gov/nuccore/AK170637

## Sheet: 2. List of plasmids used
Plasmid	Source
pEFX-EGFP	Elizabeth Grove
pCAG-EYFP	Nobuhiko Yamamoto
pCAG-LSL-EYFP	Nobuhiko Yamamoto
pCAG-LSL-DsRed2	Nobuhiko Yamamoto
pCAG-cre	Nobuhiko Yamamoto
pCAG3-MCS-HA	Nobuhiko Yamamoto
pCAG-Smad7-HA	This manuscript
pCAG-Smad7-d2E (K312E, K316E mutant)	This manuscript
pCAG-Smad7-NLS (N-terminal SV40-NLS)	This manuscript
pCAG-LSL-Smad7-HA (lox-STOP-lox-Smad7)	This manuscript
pSUPER-Tgfbr1-shRNA-#1	This manuscript
pSUPER-Tgfbr1-shRNA-#2	This manuscript
pSUPER-Tgfbr1-shRNA-#3	This manuscript
pCAG-CyRFP1	Laviv et al. 2016	http://n2t.net/addgene:84356
pEf1a-DIO-BHTG	Schmidt et al. 2021
RabV-CVS-N2cΔG-mCherry	Reardon et al. 2016	http://n2t.net/addgene:73464

## Sheet: 3. List of oligonucleotide used
Oligonucleotide	Sequence	Source
mSmad7 Fwd (for cloning into pCAG3-MCS-HA)	CTCGAGCCACCATGTTCAGGACCAAACGAT	This manuscript
mSmad7 Rev (for cloning into pCAG3-MCS-HA)	GCGGCCGCCCGGCTGTTGAAGATGACCT	This manuscript
SV40-NLS Fwd (to generate Smad7-NLS)	GGCCGAGGGTGGAGGTCCACCTAAAAAGAAGCGGAAAGTGGGTGGAGG	This manuscript
SV40-NLS Rev (to generate Smad7-NLS)	GGCCCCTCCACCCACTTTCCGCTTCTTTTTAGGTGGACCTCCACCCTC	This manuscript
mSmad7Δ2E Fwd (to generate Smad7-Δ2E)	CAAGAGTCAGCTGGTACAGGAAGTGCGGAGCGAGATCG	This manuscript
mSmad7Δ2E Rev (to generate Smad7-Δ2E)	CGATCTCGCTCCGCACTTCCTGTACCAGCTGACTCTTG	This manuscript
Celsr3-18Fwd genotyping primer	AGCCAAGATGTCCGAGTCAC	Zhou et al. 2008
Celsr3-19Rev genotyping primer	GCCCACAAGTGTCCTGTCTC	Zhou et al. 2008
Celsr3-28Rev genotyping primer	AGCATGGAGGTAGTGGAAGG	Zhou et al. 2008
Cre-Fwd genotyping primer	GCGGTCTGGCAGTAAAAACTATC	Jackson Laboratory
Cre-Rev genotyping primer	CCATGAGTGAACGAACCTGG	Jackson Laboratory
NEX-cre-Fwd wt genotyping primer	GAGTCCTGGAATCAGTCTTTTTC	Goebbels et al. 2006
NEX-cre-Rev wt genotyping primer	AGAATGTGGAGTAGGGTGAC	Goebbels et al. 2006
NEX-cre-Rev mut genotyping primer	CCGCATAACCAGTGAAACAG	Goebbels et al. 2006
Smad7Tg-Fwd-wt genotyping primer	AAAGTCGCTCTGAGTTGTTAT	This manuscript
Smad7Tg-Rev-wt genotyping primer	GGAGCGGGAGAAATGGATATG	This manuscript
Smad7Tg-Fwd-mut genotyping primer	GGGGGAGGATTGGGAAGACAATAGC	This manuscript
Smad7Tg-Rev-mut genotyping primer	AGAACTGCAGTGTTGAGG	This manuscript
Smad7-flox genotyping primer, sm7g-wt-1-r	TTCAGAGGCAGACCGAACCTCCAA	Tojo et al. 2012
Smad7-flox genotyping primer, sm7g-neo-1-f	TCTCACCTTGCTCCTGCCGAGAAAGTA	Tojo et al. 2012
Smad7-flox genotyping primer, sm7g-wt-1b-f	AGGATTGGGTCAGGGACAGAAGAGCA	Tojo et al. 2012
Tgfbr1-sHRNA-#1-s	GATCCCCAGAATATCTTGGTGAAGAATTCAAGAGATTCTTCACCAAGATATTCTTTTTTA	This manuscript
Tgfbr1-sHRNA-#1-as	AGCTTAAAAAAGAATATCTTGGTGAAGAATCTCTTGAATTCTTCACCAAGATATTCTGGG	This manuscript
Tgfbr1-sHRNA-#2-s	GATCCCCGATATTCTCTTCTAGAGAATTCAAGAGATTCTCTAGAAGAGAATATCTTTTTA	This manuscript
Tgfbr1-sHRNA-#2-as	AGCTTAAAAAGATATTCTCTTCTAGAGAATCTCTTGAATTCTCTAGAAGAGAATATCGGG	This manuscript
Tgfbr1-sHRNA-#3-s	GATCCCCGTTCTAGATGATTCCATAATTCAAGAGATTATGGAATCATCTAGAACTTTTTA	This manuscript
Tgfbr1-sHRNA-#3-as	AGCTTAAAAAGTTCTAGATGATTCCATAATCTCTTGAATTATGGAATCATCTAGAACGGG	This manuscript
References
Zhou, L., Bar, I., Achouri, Y., Campbell, K., De Backer, O., Hebert, J.M., Jones, K., Kessaris, N., de Rouvroit, C.L., O’Leary, D., et al. (2008). Early forebrain wiring: genetic dissection using conditional Celsr3 mutant mice. Science 320, 946–949. 10.1126/science.1155244.
Goebbels, S., Bormuth, I., Bode, U., Hermanson, O., Schwab, M.H., and Nave, K.-A. (2006). Genetic targeting of principal neurons in neocortex and hippocampus of NEX-Cre mice. genesis 44, 611–621. 10.1002/dvg.20256.
Tojo, M., Takebe, A., Takahashi, S., Tanaka, K., Imamura, T., Miyazono, K., and Chiba, T. (2012). Smad7-deficient mice show growth retardation with reduced viability. J Biochem 151, 621–631. 10.1093/jb/mvs022.

## Sheet: 4. List of resources used
Resource	Source	Cat#
Streptavidin, Alexa Fluor 647 conjugate	Thermo Fisher Scientific	Cat# S21374
Cholera Toxin Subunit B (Recombinant), Alexa Fluor 594 Conjugate	Invitrogen	Cat# C22842
Paraformaldehyde	Nacalai	Cat# 02980-45
10x PBS tablets	Takara	Cat# T9181
Triton-X100	Nacalai	Cat# 35501-15
Proteinase K recombinant PCR Grade	Roche	Cat# 03 115 887 001
Normal goat serum	Merck Millipore	Cat# S26-100ML
Sheep serum	BIOWEST	Cat# S2350
T3 RNA Polymerase	Roche	Cat# 11 031 171 001
T7 RNA Polymerase	Roche	Cat# 10 881 775 001
DIG RNA Labeling Mix,10x conc	Roche	Cat# 11 277 073 910
RNase inhibitor, recombinant	Toyobo	Cat# SIN-201
Nitro-blue Tetrazolium	Nacalai	Cat# 24720-14
5-bromo-4-chloro-3-indolyl phosphate	Wako Chemicals	Cat# 022-15153
Isopentane	Nacalai	Cat# 26404-75
Midazolam	Fuji Yakuhin	CAS: 59467-70-8
Butorphanol	Meiji Seika Pharma	CAS: 42408-82-2
Medetomidine (Domitor)	Zenoaq	CAS: 86347-14-0
Atipamezole (Antisedan)	Zenoaq	CAS: 104054-27-5
Super-Bond C&B®	Sun Medical	N/A
Baytril®	Bayer Yakuhin	CAS: 93106-60-6
Dexamethasone	Kyoritsu Seiyaku	CAS: 50-02-2
Lepetan®	Otsuka Pharmaceutical	CAS: 52485-79-7
Isoflurane	Pfizer	ATC: N01AB06
Cytochrome c	Nacalai	Cat# 10429-84
3’,3’-Diaminobenzidine (DAB)	Sigma-Aldrich	Cat# D5905
DAPI	Nacalai	Cat# 11034-56
Tissue-Tek OCT Compound	Sakura Finetek	Cat# 4583
Visium Spatial Gene Expression Slide Kit	10x Genomics	Cat# PN-1000185
Visium Spatial Gene Expression Reagent Kit	10x Genomics	Cat# PN-1000186
Visium Library Construction Kit	10x Genomics	Cat# PN-1000190
CUY21 EDIT square wave electroporator	Nepagene	Cat# CUY21EDIT
Tweezers w/Variable Gap 2 Round Platinum Plate Electrode, 3mm diameter	Nepagene	Cat# CUY650P3
Pneumatic PicoPump	World Precision Instruments	Cat# PV830
LED excitation source 465nm	Brainvision Inc.	Cat# LEX-2
UV (405 nm) Mounted LED	Thorlabs	Cat# M405L2
NovaSeq 6000 System	Illumina
Superfrost Plus microscope slides	Fisher Scientific	Cat# 12-550-15
Sliding microtome	Leica	Cat# SM2000R
Confocal laser scanning microscope	Olympus	Cat# FV1000/FV3000
All-in-one Fluorescence microscope	Keyence	Cat# BZ-BX700
Slide scanner	Leica	Cat# SCN400
Nanozoomer Digital slide scanner	Hamamatsu	Cat# C13239-01
Novel texture discrimination arena	Custom built, RIKEN
Sandpaper, P80	Trusco Nakayama	Cat# GBS-80-1P
Sandpaper, P100	Trusco Nakayama	Cat# GBS-100-1P
Antibodies	Source
Rabbit anti-GFP, polyclonal	MBL International	Cat# 598, RRID:AB_591819
Rat anti-GFP (clone GF090R), monoclonal	Nacalai Tesque	Cat# 04404-84, RRID:AB_10013361
Rabbit anti-DsRed, polyclonal	Takara Bio	Cat# 632496, RRID:AB_10013483
Rat anti-HA (clone 3F10), monoclonal	Roche	Cat# 11867431001, RRID:AB_390919
Rabbit anti-beta subunit Cholera Toxin, polyclonal	Abcam	Cat# ab34992, RRID:AB_726859
Guinea pig anti-vGlut2, polyclonal	Synaptic Systems	Cat# 135 404, RRID:AB_887884
Mouse anti-ROR common (clone H3925), monoclonal	Cosmo Bio	Cat# PP-H3925-00, RRID:AB_605116
Mouse anti-RORbeta (clone N7927), monoclonal	Cosmo Bio	Cat# PP-N7927-00, RRID:AB_1964364
Rabbit anti-Smad7, polyclonal	Abcam	Cat# ab216428, RRID: AB_2889839
Goat anti-rabbit IgG (H+L) Highly Cross-Adsorbed Secondary Antibody, Alexa Fluor 488	Thermo Fisher Scientific	Cat# A-11034, RRID:AB_2576217
Goat anti-rabbit IgG (H+L) Highly Cross-Adsorbed Secondary Antibody, Alexa Fluor 594	Thermo Fisher Scientific	Cat# A-11037, RRID:AB_2534095
Goat anti-rat IgG (H+L) Cross-Adsorbed Secondary Antibody, Alexa Fluor 488	Thermo Fisher Scientific	Cat# A-11006, RRID:AB_2534074
Goat anti-rat IgG (H+L) Cross-Adsorbed Secondary Antibody, Alexa Fluor 647	Thermo Fisher Scientific	Cat# A-21247, RRID:AB_141778
Cy3 AffiniPure Donkey Anti-Guinea Pig IgG (H+L)	Jackson ImmunoResearch	Cat# 706-165-148, RRID: AB_2340460
Alexa Fluor 647 AffiniPure Donkey Anti-Guinea Pig IgG (H+L)	Jackson ImmunoResearch	Cat# 706-605-148, RRID: AB_2340476
Sheep Anti-Digoxigenin Fab fragments Antibody, POD Conjugated	Roche	Cat# 11207733910, RRID:AB_514500
