# Supplementary material for: Thalamocortical control of cell-type specificity drives circuits for processing whisker-related information in mouse barrel cortex
Source: Nat Commun. 2023 Sep 28;14:6077. doi: 10.1038/s41467-023-41749-x (PMC10539368; doi:10.1038/s41467-023-41749-x)
Supplement: Supplementary file 8 — Source Data [file 41467_2023_41749_MOESM8_ESM.xlsx]

## Sheet: Fig. 1d
#	Mouse_ID	Genotype	Morphology			Layer IV neurons were sparsely labelled with cre-dependent FP (EYFP or DsRed2)
1	1	Control	spiny
2	1	Control	spiny			P7 morphology was classified based on apical / no apical dendrite = pyramidal vs spiny stellate
3	1	Control	spiny
4	1	Control	spiny
5	1	Control	spiny
6	2	Control	spiny
7	2	Control	spiny
8	2	Control	pyramidal
9	3	Control	spiny
10	3	Control	pyramidal
11	4	Control	spiny
12	4	Control	spiny
13	4	Control	spiny
14	4	Control	spiny
15	4	Control	spiny
16	4	Control	spiny
17	4	Control	spiny
18	4	Control	spiny
19	4	Control	spiny
20	4	Control	spiny
21	4	Control	spiny
22	4	Control	spiny
23	4	Control	spiny
24	4	Control	pyramidal
25	4	Control	pyramidal
26	4	Control	pyramidal
27	4	Control	pyramidal
28	4	Control	pyramidal
29	4	Control	pyramidal
30	4	Control	pyramidal
31	4	Control	pyramidal
32	4	Control	pyramidal
33	4	Control	pyramidal
34	4	Control	pyramidal
35	4	Control	pyramidal
36	4	Control	pyramidal
37	5	Control	pyramidal
38	5	Control	pyramidal
39	6	Control	spiny
40	6	Control	spiny
41	6	Control	spiny
42	6	Control	pyramidal
43	7	Control	spiny
44	7	Control	spiny
45	8	Control	spiny
46	8	Control	spiny
47	8	Control	spiny
48	8	Control	spiny
49	8	Control	spiny
50	8	Control	spiny
51	8	Control	pyramidal
52	8	Control	pyramidal
53	8	Control	pyramidal
54	9	Control	spiny
55	9	Control	spiny
56	9	Control	spiny
57	9	Control	spiny
58	9	Control	pyramidal
59	9	Control	pyramidal
60	9	Control	pyramidal
61	10	Control	pyramidal
62	11	Control	spiny
63	11	Control	spiny
64	11	Control	spiny
65	11	Control	spiny
66	11	Control	spiny
67	11	Control	pyramidal
68	11	Control	pyramidal
69	12	Control	spiny
70	12	Control	spiny
71	12	Control	spiny
72	12	Control	spiny
73	12	Control	pyramidal
74	12	Control	pyramidal
75	12	Control	pyramidal
76	12	Control	pyramidal
77	13	Control	spiny
78	13	Control	spiny
79	13	Control	spiny
80	13	Control	spiny
81	13	Control	spiny
82	13	Control	spiny
83	13	Control	spiny
84	13	Control	spiny
85	13	Control	pyramidal
86	13	Control	pyramidal
87	13	Control	pyramidal
88	13	Control	pyramidal
89	13	Control	pyramidal
90	13	Control	pyramidal
91	13	Control	pyramidal
92	13	Control	pyramidal
93	13	Control	pyramidal
94	13	Control	pyramidal
95	13	Control	pyramidal
96	13	Control	pyramidal
97	13	Control	pyramidal
98	14	Control	spiny
99	15	Control	pyramidal
100	16	Control	spiny
101	16	Control	spiny
102	16	Control	spiny
103	16	Control	spiny
104	16	Control	pyramidal
105	16	Control	pyramidal
106	17	Control	spiny
107	17	Control	spiny
108	17	Control	spiny
109	17	Control	spiny
110	17	Control	spiny
111	17	Control	spiny
112	17	Control	spiny
113	17	Control	spiny
114	17	Control	spiny
115	17	Control	spiny
116	17	Control	spiny
117	17	Control	spiny
118	17	Control	spiny
119	17	Control	spiny
120	17	Control	spiny
121	17	Control	spiny
122	17	Control	pyramidal
123	17	Control	pyramidal
124	17	Control	pyramidal
125	17	Control	pyramidal
126	17	Control	pyramidal
127	18	Control	spiny
128	18	Control	spiny
129	18	Control	spiny
130	18	Control	spiny
131	18	Control	spiny
132	18	Control	spiny
133	18	Control	spiny
134	18	Control	spiny
135	18	Control	spiny
136	18	Control	spiny
137	18	Control	spiny
138	18	Control	spiny
139	18	Control	spiny
140	18	Control	spiny
141	18	Control	spiny
142	18	Control	spiny
143	18	Control	spiny
144	18	Control	spiny
145	18	Control	pyramidal
146	18	Control	pyramidal
147	18	Control	pyramidal
148	18	Control	pyramidal
149	18	Control	pyramidal
150	18	Control	pyramidal
151	18	Control	pyramidal
152	18	Control	pyramidal
153	18	Control	pyramidal
154	18	Control	pyramidal
155	18	Control	pyramidal
156	18	Control	pyramidal
157	18	Control	pyramidal
158	19	Control	pyramidal
159	20	Celsr3cKO	pyramidal
160	20	Celsr3cKO	pyramidal
161	20	Celsr3cKO	pyramidal
162	20	Celsr3cKO	pyramidal
163	20	Celsr3cKO	pyramidal
164	21	Celsr3cKO	spiny
165	22	Celsr3cKO	pyramidal
166	22	Celsr3cKO	pyramidal
167	22	Celsr3cKO	pyramidal
168	22	Celsr3cKO	pyramidal
169	22	Celsr3cKO	pyramidal
170	22	Celsr3cKO	pyramidal
171	23	Celsr3cKO	spiny
172	23	Celsr3cKO	spiny
173	23	Celsr3cKO	spiny
174	23	Celsr3cKO	spiny
175	23	Celsr3cKO	spiny
176	23	Celsr3cKO	spiny
177	23	Celsr3cKO	spiny
178	23	Celsr3cKO	spiny
179	23	Celsr3cKO	pyramidal
180	23	Celsr3cKO	pyramidal
181	23	Celsr3cKO	pyramidal
182	23	Celsr3cKO	pyramidal
183	23	Celsr3cKO	pyramidal
184	23	Celsr3cKO	pyramidal
185	23	Celsr3cKO	pyramidal
186	23	Celsr3cKO	pyramidal
187	23	Celsr3cKO	pyramidal
188	23	Celsr3cKO	pyramidal
189	23	Celsr3cKO	pyramidal
190	23	Celsr3cKO	pyramidal
191	23	Celsr3cKO	pyramidal
192	23	Celsr3cKO	pyramidal
193	23	Celsr3cKO	pyramidal
194	23	Celsr3cKO	pyramidal
195	23	Celsr3cKO	pyramidal
196	23	Celsr3cKO	pyramidal
197	23	Celsr3cKO	pyramidal
198	23	Celsr3cKO	pyramidal
199	23	Celsr3cKO	pyramidal
200	23	Celsr3cKO	pyramidal
201	23	Celsr3cKO	pyramidal
202	23	Celsr3cKO	pyramidal
203	23	Celsr3cKO	pyramidal
204	23	Celsr3cKO	pyramidal
205	23	Celsr3cKO	pyramidal
206	23	Celsr3cKO	pyramidal
207	23	Celsr3cKO	pyramidal
208	23	Celsr3cKO	pyramidal
209	23	Celsr3cKO	pyramidal
210	24	Celsr3cKO	pyramidal
211	24	Celsr3cKO	pyramidal
212	24	Celsr3cKO	pyramidal
213	24	Celsr3cKO	pyramidal
214	24	Celsr3cKO	pyramidal
215	25	Celsr3cKO	spiny
216	25	Celsr3cKO	spiny
217	25	Celsr3cKO	spiny
218	25	Celsr3cKO	spiny
219	25	Celsr3cKO	spiny
220	25	Celsr3cKO	spiny
221	25	Celsr3cKO	spiny
222	25	Celsr3cKO	spiny
223	25	Celsr3cKO	pyramidal
224	25	Celsr3cKO	pyramidal
225	25	Celsr3cKO	pyramidal
226	25	Celsr3cKO	pyramidal
227	25	Celsr3cKO	pyramidal
228	25	Celsr3cKO	pyramidal
229	25	Celsr3cKO	pyramidal
230	25	Celsr3cKO	pyramidal
231	25	Celsr3cKO	pyramidal
232	25	Celsr3cKO	pyramidal
233	25	Celsr3cKO	pyramidal
234	25	Celsr3cKO	pyramidal
235	25	Celsr3cKO	pyramidal
236	25	Celsr3cKO	pyramidal
237	25	Celsr3cKO	pyramidal
238	25	Celsr3cKO	pyramidal
239	25	Celsr3cKO	pyramidal
240	25	Celsr3cKO	pyramidal
241	25	Celsr3cKO	pyramidal
242	25	Celsr3cKO	pyramidal
243	25	Celsr3cKO	pyramidal
244	25	Celsr3cKO	pyramidal
245	25	Celsr3cKO	pyramidal
246	25	Celsr3cKO	pyramidal
247	25	Celsr3cKO	pyramidal
248	25	Celsr3cKO	pyramidal
249	25	Celsr3cKO	pyramidal
250	25	Celsr3cKO	pyramidal
251	25	Celsr3cKO	pyramidal
252	25	Celsr3cKO	pyramidal
253	25	Celsr3cKO	pyramidal
254	25	Celsr3cKO	pyramidal
255	25	Celsr3cKO	pyramidal
256	25	Celsr3cKO	pyramidal
257	25	Celsr3cKO	pyramidal
258	25	Celsr3cKO	pyramidal
259	25	Celsr3cKO	pyramidal
260	25	Celsr3cKO	pyramidal
261	25	Celsr3cKO	pyramidal
262	25	Celsr3cKO	pyramidal
263	25	Celsr3cKO	pyramidal
264	25	Celsr3cKO	pyramidal
265	25	Celsr3cKO	pyramidal
266	25	Celsr3cKO	pyramidal
267	25	Celsr3cKO	pyramidal
268	25	Celsr3cKO	pyramidal
269	25	Celsr3cKO	pyramidal
270	25	Celsr3cKO	pyramidal
271	25	Celsr3cKO	pyramidal
272	25	Celsr3cKO	pyramidal
273	25	Celsr3cKO	pyramidal
274	25	Celsr3cKO	pyramidal
275	25	Celsr3cKO	pyramidal
276	25	Celsr3cKO	pyramidal
277	25	Celsr3cKO	pyramidal
278	25	Celsr3cKO	pyramidal
279	25	Celsr3cKO	pyramidal
280	25	Celsr3cKO	pyramidal
281	25	Celsr3cKO	pyramidal
282	25	Celsr3cKO	pyramidal
283	25	Celsr3cKO	pyramidal
284	25	Celsr3cKO	pyramidal
285	25	Celsr3cKO	pyramidal
286	25	Celsr3cKO	pyramidal
287	25	Celsr3cKO	pyramidal
288	25	Celsr3cKO	pyramidal
289	25	Celsr3cKO	pyramidal
290	25	Celsr3cKO	pyramidal
291	25	Celsr3cKO	pyramidal
292	25	Celsr3cKO	pyramidal
293	25	Celsr3cKO	pyramidal
294	25	Celsr3cKO	pyramidal
295	25	Celsr3cKO	pyramidal
296	25	Celsr3cKO	pyramidal
297	25	Celsr3cKO	pyramidal
298	25	Celsr3cKO	pyramidal
299	25	Celsr3cKO	pyramidal
300	25	Celsr3cKO	pyramidal
301	25	Celsr3cKO	pyramidal
302	25	Celsr3cKO	pyramidal
303	25	Celsr3cKO	pyramidal
304	25	Celsr3cKO	pyramidal
305	25	Celsr3cKO	pyramidal
306	25	Celsr3cKO	pyramidal
307	25	Celsr3cKO	pyramidal
308	25	Celsr3cKO	pyramidal
309	25	Celsr3cKO	pyramidal
310	25	Celsr3cKO	pyramidal
311	25	Celsr3cKO	pyramidal
312	25	Celsr3cKO	pyramidal
313	25	Celsr3cKO	pyramidal
314	25	Celsr3cKO	pyramidal
315	26	Celsr3cKO	pyramidal
316	26	Celsr3cKO	pyramidal
317	26	Celsr3cKO	pyramidal
318	26	Celsr3cKO	pyramidal
319	26	Celsr3cKO	pyramidal
320	26	Celsr3cKO	pyramidal
321	26	Celsr3cKO	pyramidal
322	26	Celsr3cKO	pyramidal
323	26	Celsr3cKO	pyramidal
324	26	Celsr3cKO	pyramidal
325	26	Celsr3cKO	pyramidal
326	26	Celsr3cKO	pyramidal
327	26	Celsr3cKO	pyramidal
328	26	Celsr3cKO	pyramidal
329	26	Celsr3cKO	pyramidal
330	26	Celsr3cKO	pyramidal
331	27	Celsr3cKO	spiny
332	27	Celsr3cKO	spiny
333	27	Celsr3cKO	spiny
334	27	Celsr3cKO	spiny
335	27	Celsr3cKO	pyramidal
336	27	Celsr3cKO	pyramidal
337	27	Celsr3cKO	pyramidal
338	27	Celsr3cKO	pyramidal
339	27	Celsr3cKO	pyramidal
340	27	Celsr3cKO	pyramidal
341	27	Celsr3cKO	pyramidal
342	27	Celsr3cKO	pyramidal
343	27	Celsr3cKO	pyramidal

## Sheet: Fig. 1i
Gene	bin_1	bin_2	bin_3	bin_4	bin_5	bin_6	bin_7	bin_8	bin_9	bin_10	marker
Astn2	-0.280523	-0.645018	-1.5012	-2.12228	-1.05162	-0.236267	0.115186	-0.564597	-1.3409	-0.812209	hollow
Btbd3	0.0126643	-0.0434895	-0.209216	-0.981272	-1.27217	-0.288122	-0.125097	-0.143112	-0.113701	-0.0687947	hollow
Cadps2	0.0515999	0.0382147	-0.457987	-0.824328	-0.608468	0.250024	0.421593	0.303164	-0.0761671	0.202739	hollow
Nr1d1	0.0036386	-0.0280898	-0.357261	-0.891423	-0.711534	-0.361325	-0.15193	-0.188253	-0.204934	-0.116844	hollow
Ntng2	0.0170345	-0.110199	-0.339993	-0.692634	-0.471302	-0.0713436	0.0532642	0.036611	-0.00250181	-0.0387944	hollow
Dapk2	-0.749453	-0.588392	-1.34424	-2.011	-0.785752	-0.523497	-0.574026	-0.387811	-0.431429	-0.459809	hollow
Rasd2	-0.555023	-0.485997	-0.906708	-2.02697	-0.944254	-1.07995	-0.436823	0.00740283	0.0730382	0.296428	hollow
Barx2	-0.226153	0.0416243	-0.794647	-0.437048	0.364175	0.25081	0.254255	0.014334	0.0520488	-0.344648	hollow
Ier5	-0.150153	0.193115	-1.21719	-1.47618	0.025768	-0.696597	-1.28786	-1.02854	-0.920236	-0.240894	hollow
Mtap1b	-0.360358	-0.114898	-0.0501677	0.296772	0.288838	0.0799346	0.0517722	-0.138684	-0.0136524	-0.663443	septa
Nrxn2	0.344984	0.421343	0.467032	0.571741	0.831671	0.559132	0.526249	0.252044	0.237219	-0.0324739	septa
Sez6l2	-0.144858	0.430783	0.461476	0.468286	0.459658	0.499778	0.404973	0.22978	0.228653	0.0428112	septa
Sorl1	-0.0588833	-0.0589868	-0.0579029	0.250745	0.629928	0.38223	0.111927	-0.035364	-0.0462947	-0.144552	septa
Syn2	-0.247484	-0.0125802	0.0923306	0.296861	0.322885	0.316966	0.1921	0.058686	-0.0790629	-0.0537829	septa
Rac3	-0.129942	0.0102225	0.397864	0.741497	0.309172	0.567975	0.413629	0.386374	0.423837	0.617141	septa
Met	-1.24099	0.0683711	1.99661	2.34822	0.720637	0.438196	0.210451	0.227634	0.37979	0.385215	septa
Tppp3	-0.308149	-0.0512182	0.545271	1.72357	0.140793	-0.0506431	0.297403	0.277613	0.400493	0.0147787	septa
Cd24a	0.0923444	0.0399224	1.06695	1.88277	0.585335	0.335303	0.801575	0.717958	0.381506	-0.881284	septa
Plot profiles of ISH intensity for barrel genes were measured across 10 bins, barrel cortex (Celsr3 cKO and control)
Values are log2(cKO avg/cont avg)
An average of expression intensity in at least 2 brains per genotype was used to calculate log2FC

## Sheet: Fig. 3f
Replicate	Astn2	Btbd3	Cadps2	Cdh8	Nrxn2	Sorl1
1	-1.07613	-1.23076	-0.668566	1.35191	0.558721	1.20485
2	-1.42535	-0.919621	-1.24792	0.148424	0.495717	0.862254
3	-1.83398	-1.63222	-2.2251	1.06882	1.09342	0.728965
4		-2.44954	-0.46765
5		-1.36375
6		-0.815119
7		-1.51895
8		-1.92298
9		-0.604238
10		-0.429803
11		-2.04177
12		-0.801077
13		-0.590122
14		-0.523721
15		-1.13718
16		-0.725252
Values
Expression intensity in L4 was obtained and log2FC was calculated (IUE vs cont hemisphere)

## Sheet: Fig. 3h
#	Mouse_ID	Genotype	Morphology		Layer IV neurons were sparsely labelled with cre-dependent FP (EYFP or DsRed2)
1	1	Control	spiny
2	1	Control	spiny		P7 morphology was classified based on apical / no apical dendrite = pyramidal vs spiny stellate
3	1	Control	spiny		Control data is the same as Fig. 1d
4	1	Control	spiny
5	1	Control	spiny
6	2	Control	spiny
7	2	Control	spiny
8	2	Control	pyramidal
9	3	Control	spiny
10	3	Control	pyramidal
11	4	Control	spiny
12	4	Control	spiny
13	4	Control	spiny
14	4	Control	spiny
15	4	Control	spiny
16	4	Control	spiny
17	4	Control	spiny
18	4	Control	spiny
19	4	Control	spiny
20	4	Control	spiny
21	4	Control	spiny
22	4	Control	spiny
23	4	Control	spiny
24	4	Control	pyramidal
25	4	Control	pyramidal
26	4	Control	pyramidal
27	4	Control	pyramidal
28	4	Control	pyramidal
29	4	Control	pyramidal
30	4	Control	pyramidal
31	4	Control	pyramidal
32	4	Control	pyramidal
33	4	Control	pyramidal
34	4	Control	pyramidal
35	4	Control	pyramidal
36	4	Control	pyramidal
37	5	Control	pyramidal
38	5	Control	pyramidal
39	6	Control	spiny
40	6	Control	spiny
41	6	Control	spiny
42	6	Control	pyramidal
43	7	Control	spiny
44	7	Control	spiny
45	8	Control	spiny
46	8	Control	spiny
47	8	Control	spiny
48	8	Control	spiny
49	8	Control	spiny
50	8	Control	spiny
51	8	Control	pyramidal
52	8	Control	pyramidal
53	8	Control	pyramidal
54	9	Control	spiny
55	9	Control	spiny
56	9	Control	spiny
57	9	Control	spiny
58	9	Control	pyramidal
59	9	Control	pyramidal
60	9	Control	pyramidal
61	10	Control	pyramidal
62	11	Control	spiny
63	11	Control	spiny
64	11	Control	spiny
65	11	Control	spiny
66	11	Control	spiny
67	11	Control	pyramidal
68	11	Control	pyramidal
69	12	Control	spiny
70	12	Control	spiny
71	12	Control	spiny
72	12	Control	spiny
73	12	Control	pyramidal
74	12	Control	pyramidal
75	12	Control	pyramidal
76	12	Control	pyramidal
77	13	Control	spiny
78	13	Control	spiny
79	13	Control	spiny
80	13	Control	spiny
81	13	Control	spiny
82	13	Control	spiny
83	13	Control	spiny
84	13	Control	spiny
85	13	Control	pyramidal
86	13	Control	pyramidal
87	13	Control	pyramidal
88	13	Control	pyramidal
89	13	Control	pyramidal
90	13	Control	pyramidal
91	13	Control	pyramidal
92	13	Control	pyramidal
93	13	Control	pyramidal
94	13	Control	pyramidal
95	13	Control	pyramidal
96	13	Control	pyramidal
97	13	Control	pyramidal
98	14	Control	spiny
99	15	Control	pyramidal
100	16	Control	spiny
101	16	Control	spiny
102	16	Control	spiny
103	16	Control	spiny
104	16	Control	pyramidal
105	16	Control	pyramidal
106	17	Control	spiny
107	17	Control	spiny
108	17	Control	spiny
109	17	Control	spiny
110	17	Control	spiny
111	17	Control	spiny
112	17	Control	spiny
113	17	Control	spiny
114	17	Control	spiny
115	17	Control	spiny
116	17	Control	spiny
117	17	Control	spiny
118	17	Control	spiny
119	17	Control	spiny
120	17	Control	spiny
121	17	Control	spiny
122	17	Control	pyramidal
123	17	Control	pyramidal
124	17	Control	pyramidal
125	17	Control	pyramidal
126	17	Control	pyramidal
127	18	Control	spiny
128	18	Control	spiny
129	18	Control	spiny
130	18	Control	spiny
131	18	Control	spiny
132	18	Control	spiny
133	18	Control	spiny
134	18	Control	spiny
135	18	Control	spiny
136	18	Control	spiny
137	18	Control	spiny
138	18	Control	spiny
139	18	Control	spiny
140	18	Control	spiny
141	18	Control	spiny
142	18	Control	spiny
143	18	Control	spiny
144	18	Control	spiny
145	18	Control	pyramidal
146	18	Control	pyramidal
147	18	Control	pyramidal
148	18	Control	pyramidal
149	18	Control	pyramidal
150	18	Control	pyramidal
151	18	Control	pyramidal
152	18	Control	pyramidal
153	18	Control	pyramidal
154	18	Control	pyramidal
155	18	Control	pyramidal
156	18	Control	pyramidal
157	18	Control	pyramidal
158	19	Control	pyramidal
159	20	Smad7OE	spiny
160	20	Smad7OE	spiny
161	20	Smad7OE	spiny
162	20	Smad7OE	pyramidal
163	20	Smad7OE	pyramidal
164	20	Smad7OE	pyramidal
165	20	Smad7OE	pyramidal
166	20	Smad7OE	pyramidal
167	20	Smad7OE	pyramidal
168	20	Smad7OE	pyramidal
169	20	Smad7OE	pyramidal
170	20	Smad7OE	pyramidal
171	20	Smad7OE	pyramidal
172	20	Smad7OE	pyramidal
173	20	Smad7OE	pyramidal
174	20	Smad7OE	pyramidal
175	20	Smad7OE	pyramidal
176	20	Smad7OE	pyramidal
177	20	Smad7OE	pyramidal
178	21	Smad7OE	pyramidal
179	22	Smad7OE	pyramidal
180	22	Smad7OE	pyramidal
181	22	Smad7OE	pyramidal
182	22	Smad7OE	pyramidal
183	22	Smad7OE	pyramidal
184	22	Smad7OE	pyramidal
185	22	Smad7OE	pyramidal
186	22	Smad7OE	pyramidal
187	22	Smad7OE	pyramidal
188	22	Smad7OE	pyramidal
189	22	Smad7OE	pyramidal
190	22	Smad7OE	pyramidal
191	22	Smad7OE	pyramidal
192	22	Smad7OE	pyramidal
193	22	Smad7OE	pyramidal
194	22	Smad7OE	pyramidal
195	22	Smad7OE	pyramidal
196	22	Smad7OE	pyramidal
197	22	Smad7OE	pyramidal
198	22	Smad7OE	pyramidal
199	22	Smad7OE	pyramidal
200	23	Smad7OE	spiny
201	23	Smad7OE	pyramidal
202	23	Smad7OE	pyramidal
203	23	Smad7OE	pyramidal
204	23	Smad7OE	pyramidal
205	23	Smad7OE	pyramidal
206	23	Smad7OE	pyramidal
207	23	Smad7OE	pyramidal
208	23	Smad7OE	pyramidal
209	23	Smad7OE	pyramidal
210	23	Smad7OE	pyramidal
211	23	Smad7OE	pyramidal
212	23	Smad7OE	pyramidal
213	23	Smad7OE	pyramidal
214	23	Smad7OE	pyramidal
215	23	Smad7OE	pyramidal
216	23	Smad7OE	pyramidal
217	24	Smad7OE	pyramidal
218	24	Smad7OE	pyramidal
219	24	Smad7OE	pyramidal
220	24	Smad7OE	pyramidal

## Sheet: Fig. 4d
ID	Genotype	Brain	Section	L4_CTB_GFP_percent		Retrograde CTB labeling of projection neurons in barrel cortex
C1_s1	Control	1	1	4.6729
C1_s2	Control	1	2	3.92157		Stereotaxic injection of CTB into corpus callosum of adult mice
C1_s3	Control	1	3	5.83333		Genotype is control (E13 IUE: GFP control), Smad7OE (E13 IUE: Smad7/GFP)
C1_s4	Control	1	4	2.7027
C1_s5	Control	1	5	1.2987		L4_CTB_GFP_percent: percentage (%) of GFP+CTB+ / GFP+ neurons in L4 barrel cortex
C2_s1	Control	1	1	3.6036
C2_s2	Control	2	2	2
C2_s3	Control	2	3	3.14961
C2_s4	Control	2	4	1.5625
C2_s5	Control	2	5	3.37838
C2_s6	Control	2	6	1.88679
C2_s7	Control	2	7	2.48756
C2_s8	Control	2	8	0.518135
C3_s1	Control	3	1	2.38095
C3_s1	Control	3	2	4.81928
C3_s1	Control	3	3	2.75229
C3_s1	Control	3	4	4.87805
C3_s1	Control	3	5	3.38164
C3_s1	Control	3	6	3.76344
S1_s1	Smad7OE	1	1	13.8462
S1_s2	Smad7OE	1	2	20
S1_s3	Smad7OE	1	3	28.5714
S1_s4	Smad7OE	1	4	17.8571
S1_s5	Smad7OE	1	5	26.2295
S1_s6	Smad7OE	1	6	25.4545
S1_s7	Smad7OE	1	7	29.5082
S1_s8	Smad7OE	1	8	23.4043
S1_s9	Smad7OE	1	9	26.9231
S2_s1	Smad7OE	2	1	25.9615
S2_s2	Smad7OE	2	2	20.1835
S2_s3	Smad7OE	2	3	32.3529
S2_s4	Smad7OE	2	4	25
S2_s5	Smad7OE	2	5	23.5294
S2_s6	Smad7OE	2	6	28.169
S2_s7	Smad7OE	2	7	19.5652
S3_s1	Smad7OE	3	1	25
S3_s2	Smad7OE	3	2	27.7778
S3_s3	Smad7OE	3	3	15.9091
S3_s4	Smad7OE	3	4	28.7879

## Sheet: Fig. 4e-f
ID	Genotype	Brain	Section	L5 CTB_GFP_percent	L23_Density		Retrograde CTB labeling of projection neurons in barrel cortex
C1_s1	Control	1	1	0.5	1.21833
C1_s2	Control	1	2	0.3	1.15617		Stereotaxic injection of CTB into corpus callosum of adult mice
C1_s3	Control	1	3	0	1.06436		Genotype is control (E13 IUE: GFP control), Smad7OE (E13 IUE: Smad7/GFP)
C1_s4	Control	1	4	0	0.988336
C2_s1	Control	2	1	0.191489	1.14097		L5_CTB_GFP_percent: percentage (%) of GFP+CTB+ / GFP+ neurons in L5 barrel cortex
C2_s2	Control	2	2	0.344828	1.09263		L23_Density: density of CTB+ neurons in L2/3 per 10000µm3
C2_s3	Control	2	3	0.275862	0.964824
C2_s4	Control	2	4	0.259259	0.889572
C2_s5	Control	2	5	0.0769231	0.850895
C3_s1	Control	3	1	0.238095	0.860564
C3_s2	Control	3	2	0.363636	0.81922
C3_s3	Control	3	3	0.5	1.04428
C3_s4	Control	3	4	0.5	1.0744
S1_s1	Smad7OE	1	1	0.538462	0.835424
S1_s2	Smad7OE	1	2	0.2	0.832602
S1_s3	Smad7OE	1	3	0.263158	0.739698
S1_s4	Smad7OE	1	4	0.333333	1.06112
S2_s1	Smad7OE	2	1	0.346154	0.870233
S2_s2	Smad7OE	2	2	0.136364	1.11887
S2_s3	Smad7OE	2	3	0.2	1.08158
S2_s4	Smad7OE	2	4	0.16129	0.859995
S2_s5	Smad7OE	2	5	0.222222	1.26184
S3_s1	Smad7OE	3	1	0.357143	0.677371
S3_s2	Smad7OE	3	2	0.214286	1.01244
S3_s3	Smad7OE	3	3	0.230769	1.23573
S3_s4	Smad7OE	3	4	0.111111	1.1313

## Sheet: Fig. 5e
Genotype	Cell	IC_Bin_1	IC_Bin_2	IC_Bin_3	IC_Bin_4	IC_Bin_5	IC_Bin_6	IC_Bin_7	IC_Bin_8	IC_Bin_9	IC_Bin_10	IC_Bin_11	IC_Bin_12	IC_Bin_13	IC_Bin_14	IC_Bin_15	IC_Bin_16	IC_Bin_17	IC_Bin_18	IC_Bin_19	IC_Bin_20	IC_Bin_21	IC_Bin_22	IC_Bin_23	IC_Bin_24	IC_Bin_25	IC_Bin_26	IC_Bin_27	IC_Bin_28	TC_Bin_1	TC_Bin_2	TC_Bin_3	TC_Bin_4	TC_Bin_5	TC_Bin_6	TC_Bin_7	TC_Bin_8	TC_Bin_9	TC_Bin_10	TC_Bin_11	TC_Bin_12	TC_Bin_13	TC_Bin_14	TC_Bin_15	TC_Bin_16	TC_Bin_17	TC_Bin_18	TC_Bin_19	TC_Bin_20
Naïve	1	6.75	10.375	14	30.25	9	5.25	5.25	4	8.25	73.3333	96.1458	146.5	157.125	60.75	4	12.5	21	5.5	17.3958	12.3333	6.58333	7.66667	10.5	7.9	9.5	8.9	5.1	22	17	11.5	6	165	19	6	73.3333	0	14	18.6667	77.6667	55	96.6667	5.5	11.6667	12.5	13.3333	14	41.375	23.8333
Naïve	2	9.75	11	8.5	60	16.6667	8.33333	11.3333	2.5	9.25	71	169.5	197	164	81	18.3333	14.5	9.5	0	2.5	8.25	24.5	9	15	14.5	10.75	10.25	8	5.66667	5	3.33333	8.66667	10.25	11.5	18.5	3.25	2.33333	0	35.75	41.375	51.625	52.6875	30.75	3.33333	7.5	11.6667	0	11.3125	11.1667
Naïve	3	14.6	16.6	16.2	28.75	20.55	16.7	16.8	17.7	13.5	19.75	38.3125	60	60.875	45.25	13	14.5	11.75	15	7.5	10.25	14.375	11	14	13.8	7.2	13.95	21.85	18	15.75	6.9	9.8	9	8	7.8	12.6	20.6	17	15.4	25.6	17.4	33	16.8	12.4	15	18	7	8.05	7.4
Naïve	4	8.66667	12.2	3.25	24	15.6	11.76	10.76	12.3	17.5	9.5	31.05	36.2	49	17.8	46.25	15.2	31	12.5	14.25	10	31.6	36	11.3333	12.4667	9.53333	10.7333	19.5333	7.75	4.66667	17	12.3333	9.5	14.5	10.65	8.61667	10.0667	7.66667	10	15.8	22.2	20.5	12.75	6.5	11	22	29.8	14.6	13
Naïve	5	12	4	4.5	2	6.4	8.25	7.55	6.4	9	61.25	46.75	49.5	22	5.25	9	9.625	10.25	15.25	17.3125	13.25	10.6875	17.25	18	10.6	4.85	4.45	7.75	7.75	4.5	0	5.33333	13	4.33333	6	12.3333	8	0	10	16	7	6	13	10.6667	8.5	6.33333	13	16.3333	7.33333
Naïve	6	10.25	8	4	6	6.2	5.2	12	7	13	7.6	39.6	86.6	73.8	40.2	8.2	7.5	6.8	6.66667	19.5	12.4	7.1	1.4	0	1.35	5.95	1.9	3.4	4.5	8	5.625	0	1.66667	12.5	7.75	4.25	6.5	5.33333	0	8.9375	19.65	9.25	30.5	9.8	8	14	24.25	13.8125	9.5
Naïve	7	13	11.8	7.6	9	11.72	12.88	14.8	15.31	7.75	6.33333	22.1	27	31.15	16.2	8.6	10.6	7.5	5	15.4	14.6	23.4	21	17.4	20.44	18.8	17.52	19.6667	26.3333	11.6	11	15.6	10.2	7.8	13.32	14.2	9.6	10.4	18.75	12	13.2	17.8	17.4	7.25	20	18	14	12.5	7.83333
Naïve	8	4	6.1	9.5	25.4	10.78	6.34	6.16	8.32	11.5	7.4	69.2	81.7	59.6375	17.75	12	20.5	3.8	10.2	5.6	4.8	9.4	1.75	6	6.8	5.12	20	26.56	8.66667	4.33333	2.66667	4.33333	8	7.33333	9.5	6.66667	6	10.3333	10	6.33333	10.6667	16.3333	5.33333	7.33333	3.66667	15	14	30.3333	6
Naïve	9	11.4	15.6	30.75	15.25	19.5	34.5	9.25	12.5	11.25	24.25	58.6875	37.2917	31.5833	17.75	9.33333	9.66667	10	53	26	19	21.8333	24.3333	16.5	14.2333	17.8667	43.7333	70.5333	39.3333	25.6667	16.1667	18.6667	4.5	16.75	18	8.25	12.5	14	35	21.875	7.25	15.9	10.5	41	17.4	17.6667	69.25	57	27
Smad7OE	1	5.66667	18.1667	0	16.3333	3.26667	10.8	12.1333	5	11.6667	33.6667	15	31	92.3333	95.6667	79	62.3333	45.6667	10	15.6667	35.3333	38	80	11	10.2	7	9.8	14.9333	6.66667	6	2.75	7.2	5.75	5.15	8.9	9.6	6.66667	6.33333	10.3333	4.625	5.91667	7.70833	10.25	76	48.5	28	8.25	10.4375	34.625
Smad7OE	2	12.5	14.1	21.4	47.8	55.2	26.6	27.2	36.4	15.6667	33	11.7	19.1	38.5	47.4	50.5	61	11.25	3	36.5	16.2	32.6833	110.667	14.3333	12.7867	12.52	10.52	9.52	18	9.5	10.5	8.4	44.6	25.24	19.56	13	5.08	9.4	3.5	19.9792	21.3333	7.1875	23.2	66.75	17.75	28	18	24.3125	30.875
Smad7OE	3	34.926	15.7267	10.0617	9.6625	14.0583	14.8217	4.48	7.29	30.824	40.368	26.382	9.474	2.088	4.12	32.06	50.078	44.644	26.855	28.8238	37.3387	41.1469	28.995	11.49	7.754	13.7605	19.5275	24.0585	35.3425	20.642	11.5975	9.505	12.27	21.97	31.068	12.854	19.606	16.346	32.6767	47.45	19.618	17.812	15.294	26.55	38.191	29.24	56.84	51.3005	45.12
Smad7OE	4	23.132	46.6107	11.0627	89.7013	45.4792	34.2572	9.9649	10.673	52.4295	139.312	277.489	245.552	154.318	114.604	68.4	77.2907	65.918	4.47567	6.39325	12.9087	9.257	16.5203	6.18467	5.59067	4.99667	6.59993	10.4005	14.201	16.2557	8.016	10.4065	31.555	29.9249	9.75045	14.7218	20.2695	32.2673	109.039	93.6203	91.7968	86.4256	60.3635	14.3735	49.8247	36.9467	12.8583	13.428	11.5153
Smad7OE	5	10.6505	15.7166	8.7768	11.678	9.6924	14.6484	14.4774	14.27	15.523	39.2253	35.5491	30.2765	9.8724	34.118	81.9855	62.0236	40.894	7.894	12.9548	20.6298	43.1516	27.966	11.3527	16.1865	20.3734	17.7001	8.5694	0	6.8055	11.353	10.2337	22.9645	5.8714	22.156	12.0604	22.3024	3.235	33.9966	26.9684	22.7173	21.0024	12.085	26.916	57.3358	40.5274	15.2438	14.6364	15.4784
Smad7OE	6	17	9.16667	10.6667	56.6	37.44	24.1667	22.6667	17.1667	9.66667	60.6	46.65	48.2	45	16.8	22.8	32.4	42	34.4	25	28.2	42.5	41	9.4	7.4	11.8	11.4	13.2	27.2	16.6	10.8	7.2	15.2	14.72	15.64	19.36	15	6.6	23.2	32.05	34.4	31.5	24.6	4.6	13.7	22.8	79	8.65	12.4
Smad7OE	7	14.25	19	23.75	20.5	18.7	17.3	16.7	19.3	23.5	34.5	33.25	64.5	111.75	48.5	20.25	43.5	66.75	67.25	52.625	17.25	23.25	25.75	34.25	24.5	22	14	24	53	16.75	20.75	24.75	47	31.25	19.35	15.15	14.35	15.25	31.75	52.5	38.5	30.25	44.75	24.75	27.125	29.5	12.5	34.875	24.75
Smad7OE	8	34	26.25	21.75	16.25	19.45	25.5	27.9	25.1	20.5	50.5	45	16.25	94.25	23	21	51.75	77.5	32.25	42.1875	46.125	43.6875	34.5	19	20.75	19.5	29.5	38.5	33.75	21	5.75	19.25	34.75	35.5	22	26.25	25	22.75	45.6667	38.2	8.75	23.5	30.5	31	36.8	43.5	13.5	35.25	24.4
Smad7OE	9	6	12.25	8	68.75	24.3	19.4	11.75	7.55	14	67	77.25	103.75	85.25	66.25	17.6667	20.25	14.75	19	10.625	8.75	16.875	25	11.4	11.56	10.64	16.88	23.76	10	14	12	10.25	32.75	18.8	10.9	17.65	23.25	4	8.75	26.75	68.5	85.625	29.75	14.8	12.6	25.2	0	7.9	12.6
Smad7OE	10	5.4	3.6	12.4	23.3333	5.35	10.05	8.25	8.07	4.4	50.75	72	29.125	14	7	14	10.75	7.5	5.25	12.875	14	16.125	9.75	0	9.4	9.8	5.8	2.45	5.25	1.2	7.2	6.8	6.4	7	6	10.6	10.2	1.6	19	11.35	8.5	14.8	11.2	7.6	16.4	10	3	8.6	11.8
Smad7OE	11	14	27.875	2.75	11	38	46.1	48.6	44.25	17.25	21.75	15.875	10	12	14	20.25	20.25	20.25	35.2	35.5	36.4	34.95	28.2	51.75	62.8	44.2	57	47.8	38.75	12	13	31	56.25	43.25	25.75	17	13	15	16.25	26.875	37.5	34.75	32	17.75	17.75	17.75	59.3333	54.0833	55.1667
Smad7OE	12	3.66667	5.66667	15.6667	10.3333	7.33333	20	0	15	9	7.33333	40.5	46	65.6667	71.3333	4	9.66667	7.33333	6.66667	17.6667	14.6667	9	17	5	6.86667	8.73333	12.4	17.8667	23.3333	5.66667	7.66667	4	8.66667	4	0	9.33333	2.66667	6.66667	23	17.6667	23	31.3333	25.3333	2.33333	14.6667	12.3333	14.3333	21.25	11.6667
Recorded slices were binned and averaged EPSC amplitude per stimulus location (pA) was calculated for intracolumnar and transcolumnar locations
Prefixes are: IC_intracolumnar, TC_transcolumnar
[truncated: 8 more columns]

## Sheet: Fig. 5f
Genotype	Cell	IC_L1	IC_L2_3	IC_L4	IC_L5a	IC_L5b	IC_L6	TC_L1	TC_L2_3	TC_L4	TC_L5a	TC_L5b	TC_L6
Naïve	1	10.375	10.3333	109	12.5	10.4	10.25	11.5	34.8571	53.9286	12.5	24.6875	10.2857
Naïve	2	9.75	12	141.545	13.7273	10.4333	10.7273	5.75	9.05	42.4375	7.5	8.375	6.85
Naïve	3	16	19	46.2083	13.1111	11.6667	14.8	9.52632	11.8077	21.64	15.1333	10.25	13.5
Naïve	4	8.33333	15.0952	30.3929	29.2	18.9444	12.3043	11.3333	10.2778	16.963	10.3	18.7273	8.45161
Naïve	5	6.36364	6.84211	36.95	9.625	14.75	8.9	3.125	8.1875	10.4	8.5	7.61538	11.2857
Naïve	6	7	7.5	49.56	7.5	10.7576	3.13043	4.41667	6.59091	13.7619	10.25	15.52	4.36
Naïve	7	10.619	12.0833	22.6786	9.25	17.3636	19.4783	12.3	10.92	15.7083	15.0833	13.1333	15.2105
Naïve	8	6.8125	10.9677	48.6842	11.3	6.54167	13.3871	3.5	8.05263	9.71429	6.85714	12.8	14.95
Naïve	9	18.4286	17.0417	35	9.66667	26.6364	34.9286	19.1667	12.0952	16.2963	20.1111	38.3333	16.3182
Smad7OE	1	10.5	9.86667	53.5333	62.3333	35.8	9.93333	10	7.10526	7.45455	49.6667	31.3636	9.75
Smad7OE	2	12.5385	36.1786	28.1538	41	36.9677	12.5833	9.09091	19.48	15.8636	39.4	28.8	18.6842
Smad7OE	3	19.3741	13.7065	18.1727	42.9893	32.6319	18.6555	14.4323	19.1546	26.0391	35.9185	42.1558	30.0511
Smad7OE	4	34.7334	36.2927	198.989	71.8557	9.88041	8.36178	9.00271	20.2582	92.3054	36.1326	18.4277	22.0066
Smad7OE	5	13.0795	13.3478	26.442	65.4407	24.4575	14.0119	14.1639	15.5249	25.1278	45.2623	19.258	17.7341
Smad7OE	6	11.3889	27.0435	43.45	32.4	33.8333	13.4	10.5	14.2	29.15	13.7	14.1154	11.4138
Smad7OE	7	19	19.5	58.5	43.5	37.4286	28.625	20.75	24.1875	39.55	27.125	21.6071	18.25
Smad7OE	8	27.3333	22.45	45.8	50.0833	39.75	27.1739	15.3333	27.7083	28.95	37.3846	23	19.8
Smad7OE	9	8.75	23.0714	79.9	17.5455	14.4231	14.04	12.0833	17.8571	43.875	17.5333	9.63636	8.83333
Smad7OE	10	7.13333	8.89655	39.2381	10.75	12.4286	5.45	5.06667	6.96667	12.2857	11.6667	9.74286	7.88
Smad7OE	11	17.875	34.2	15.25	20.25	34.05	50.75	19.4667	28.9565	28.5833	17.75	48.5	31.2778
Smad7OE	12	8.33333	10.2778	46.5714	7.375	12.6842	12.6667	5.77778	5.22222	24.1429	9.77778	15.2778	16.5
The strength of synaptic inputs across each cortical layer (pA) at intracolumnar and transcolumnar locations
Prefixes are: IC_intracolumnar, TC_transcolumnar

## Sheet: Fig. 5i-k
Brain_ID	Genotype	i_SSp	i_Barrel_L1	i_Barrel_L2_3	i_Barrel_L4	i_Barrel_L5	i_Barrel_L6a	i_Barrel_L6b	i_VPM	i_POm	i_VPM_POm_ratio
Cont_1	Control	30.4739	0.406716	2.52612	3.66791	3.60821	2.31716	0.0223881	6.82836	4.56343	1.49632
Cont_2	Control	40.9594	0.7125	4.2625	4.9625	4.70937	4.60625	0.05625	9.9625	5.775	1.72511
Cont_3	Control	65.25	0.597826	5.73913	8.01087	7.65217	6.82609	0.391304	8.88043	5.21739	1.70208
Cont_4	Control	44.3623	0.456522	4.7029	6.48551	6.51449	7.02899	0.681159	8.54348	4.39855	1.94234
Smad_1	Smad7OE	62.4583	0.375	11.1667	17.125	13.0833	9.70833	1.04167	14	9.29167	1.50673
Smad_2	Smad7OE	87.8696	1.21739	15	25.6957	18.4783	6	0.521739	11.4783	11.3043	1.01538
Smad_3	Smad7OE	100.262	0.166667	12.7619	27.1905	27.3333	14.1429	1.35714	14.8095	9.97619	1.48449
Smad_4	Smad7OE	63.2909	0.6	11.3818	11.9636	12.1273	6.41818	0.545455	6.87273	6.41818	1.07082
Whole brain reconstruction of presynaptic neurons
Genotypes are Control (E13 IUE: BHTG/cre) and Smad7OE (E13 IUE: BHTG/cre/LSL-Smad7)
Adult (>P42) stereotaxic rabies virus (EnvA-CVS-dN2c-mCherry) into L4 barrel cortex
Values are IOC in each brain region
Region prefixes are: i_ipsilateral
IOC = presynaptic neurons / starter neurons
Abbreviations
SSp, primary somatosensory cortex
POm, posterior medial nucleus of the thalamus

## Sheet: Fig. 6c
ID	Genotype	count_ratio	intensity_ratio			Adult mice introduced into a novel texture environment (2hr) then brains collected
WT_1	Control	0.425926	0.36528
WT_2	Control	0.734694	0.412947			c-fos ISH on tangential sections through L4 barrel cortex
WT_3	Control	0.527778	0.361352
WT_4	Control	1.18519	0.466288			Genotype is Control (E13 IUE: YFP) and Smad7OE (E13 IUE: Smad7/YFP)
WT_5	Control	0.576923	0.516124
WT_6	Control	0.416667	0.372925
WT_7	Control	0.314815	0.387208
WT_8	Control	0.266667	0.334459			Values
WT_9	Control	0.302326	0.51625			count_ratio: c-fos+ neurons were counted outside / inside home barrel
WT_10	Control	1.19608	0.457697			intensity_ratio: Plot profile of fos expression intensity across C2 barrel were generated; expression intensity outside versus inside home barrel was calculated
WT_11	Control	0.813433	0.287913
WT_12	Control	0.657895	0.210156
WT_13	Control	0.558824	0.23512
WT_14	Control	1.0155	0.186151
WT_15	Control	0.27	0.185429
WT_16	Control	0.463235	0.186117
WT_17	Control	0.488372	0.167833
Smad7OE_1	Smad7OE	2.66071	0.55588
Smad7OE_2	Smad7OE	1.17241	0.368983
Smad7OE_3	Smad7OE	0.826087	0.495914
Smad7OE_4	Smad7OE	2.61538	0.797819
Smad7OE_5	Smad7OE	1.03846	0.60078
Smad7OE_6	Smad7OE	1.65	0.74697
Smad7OE_7	Smad7OE	0.365079	0.574211
Smad7OE_8	Smad7OE	1.19231	0.485906
Smad7OE_9	Smad7OE	0.346154	0.330553
Smad7OE_10	Smad7OE	1.86538	0.461586
Smad7OE_11	Smad7OE	1.39706	0.458651
Smad7OE_12	Smad7OE	2.0069	0.286037
Smad7OE_13	Smad7OE	1.28767	0.281314
Smad7OE_14	Smad7OE	1.31765	0.351444

[truncated: 12 more sheets: Fig. 6d, Fig. 6g, Fig. 6h-m, Fig. 7c-e, Extended Data Fig. 4b, Extended Data Fig. 5f, Extended Data Fig. 5g, Extended Data Fig. 6c, Extended Data Fig. 6d, Extended Data Fig. 7c, Extended Data Fig. 8, Extended Data Fig. 10]
